# Supplementary material for: Africanization of a feral honey bee (Apis mellifera) population in South Texas: does a decade make a difference?
Source: Ecol Evol. 2016 Mar 2;6(7):2158–69. doi: 10.1002/ece3.1974 (PMC4782243; doi:10.1002/ece3.1974)
Supplement: Supplementary file 2 — Table S1. Proportion of multilocus estimates of F ST (above diagonal) and P‐values of genotypic differentiation (below diagonal) for feral honey bee colonies collected at the Welder Wildlife Refuge (WWR), San Patricio County, TX, between 1991 and 2001 and again in 2013. [file ECE3-6-2158-s002.xlsx]

## Sheet: table  S1
	1991	1992	1993	1994	1995	1996	1997	1998	1999	2000	2001	2013	Brazilian	European
1991		-0.001	0.015	0.004	0.015	0.04	0.055	0.08	0.077	0.081	0.078	0.09	0.102	0.006
1992	0.525		0.002	0.001	0.007	0.031	0.046	0.066	0.065	0.065	0.062	0.078	0.087	0.008
1993	0.054	0.299		0.002	0.012	0.033	0.055	0.07	0.069	0.073	0.064	0.073	0.092	0.009
1994	0.227	0.344	0.279		0.008	0.027	0.047	0.069	0.069	0.072	0.062	0.075	0.093	0.006
1995	0.022	0.048	0.002	0.002		0.007	0.019	0.032	0.03	0.031	0.026	0.039	0.048	0.018
1996	0.001	0.001	0.001	0.001	0.025		0.002	0.01	0.013	0.012	0.009	0.022	0.024	0.042
1997	0.001	0.001	0.001	0.001	0.001	0.22		0	0.002	0.005	0.004	0.019	0.014	0.056
1998	0.001	0.001	0.001	0.001	0.001	0.027	0.444		-0.003	0.001	0.003	0.019	0.009	0.076
1999	0.001	0.001	0.001	0.001	0.001	0.002	0.178	0.787		-0.001	0.002	0.016	0.005	0.079
2000	0.001	0.001	0.001	0.001	0.001	0.001	0.044	0.388	0.563		-0.001	0.016	0.004	0.086
2001	0.001	0.001	0.001	0.001	0.001	0.019	0.094	0.26	0.182	0.693		0.013	0.01	0.076
2013	0.001	0.001	0.001	0.001	0.001	0.001	0.001	0.001	0.001	0.001	0.001		0.015	0.096
Brazilian	0.001	0.001	0.001	0.001	0.001	0.001	0.001	0.008	0.016	0.032	0.002	0.001		0.108
European	0.131	0.034	0.008	0.004	0.001	0.001	0.001	0.001	0.001	0.001	0.001	0.001	0.001

## Sheet: raw data
Statistic	1991	1992	1993	1994	1995	1996	1997	1998	1999	2000	2001	2013	Africa	Europe
1991	--	-0.001	0.015	0.004	0.015	0.04	0.055	0.08	0.077	0.081	0.078	0.09	0.102	0.006
1992	0.525	--	0.002	0.001	0.007	0.031	0.046	0.066	0.065	0.065	0.062	0.078	0.087	0.008
1993	0.054	0.299	--	0.002	0.012	0.033	0.055	0.07	0.069	0.073	0.064	0.073	0.092	0.009
1994	0.227	0.344	0.279	--	0.008	0.027	0.047	0.069	0.069	0.072	0.062	0.075	0.093	0.006
1995	0.022	0.048	0.002	0.002	--	0.007	0.019	0.032	0.03	0.031	0.026	0.039	0.048	0.018
1996	0.001	0.001	0.001	0.001	0.025	--	0.002	0.01	0.013	0.012	0.009	0.022	0.024	0.042
1997	0.001	0.001	0.001	0.001	0.001	0.22	--	0	0.002	0.005	0.004	0.019	0.014	0.056
1998	0.001	0.001	0.001	0.001	0.001	0.027	0.444	--	-0.003	0.001	0.003	0.019	0.009	0.076
1999	0.001	0.001	0.001	0.001	0.001	0.002	0.178	0.787	--	-0.001	0.002	0.016	0.005	0.079
2000	0.001	0.001	0.001	0.001	0.001	0.001	0.044	0.388	0.563	--	-0.001	0.016	0.004	0.086
2001	0.001	0.001	0.001	0.001	0.001	0.019	0.094	0.26	0.182	0.693	--	0.013	0.01	0.076
2013	0.001	0.001	0.001	0.001	0.001	0.001	0.001	0.001	0.001	0.001	0.001	--	0.015	0.096
Africa	0.001	0.001	0.001	0.001	0.001	0.001	0.001	0.008	0.016	0.032	0.002	0.001	--	0.108
Europe	0.131	0.034	0.008	0.004	0.001	0.001	0.001	0.001	0.001	0.001	0.001	0.001	0.001	--
